# Supplementary material for: Supporting the Sensory Panel to Grade Virgin Olive Oils: An In-House-Validated Screening Tool by Volatile Fingerprinting and Chemometrics
Source: Foods. 2020 Oct 21;9(10):1509. doi: 10.3390/foods9101509 (PMC7593957; doi:10.3390/foods9101509)
Supplement: Supplementary file 1 [file foods-09-01509-s001.zip]

Archive with 1 entries (1 files):
- foods-945429 - suppl.xlsx
