# Supplementary material for: Supporting the Sensory Panel to Grade Virgin Olive Oils: An In-House-Validated Screening Tool by Volatile Fingerprinting and Chemometrics
Source: Foods. 2020 Oct 21;9(10):1509. doi: 10.3390/foods9101509 (PMC7593957; doi:10.3390/foods9101509)
Supplement: Supplementary file 1 [file foods-09-01509-s001.zip › foods-945429 - suppl.xlsx]

## Sheet: FIGURE LEGENDS
Supplementary information
Supporting the sensory panel to grade virgin olive oils: an in house-validated screening tool by volatile fingerprinting and chemometrics
Beatriz Quintanilla-Casas 1,2, Marco Marin 1,2, Francesc Guardiola 1,2, Diego Luís García-González 3, Sara Barbieri 4, Alessandra Bendini 4, Tullia Gallina Toschi 4, Stefania Vichi 1,2, Alba Tres 1,2
1	Departament de Nutrició, Ciències de l’Alimentació i Gastronomia, Campus de l’Alimentació de Torribera, Facultat de farmacia i Ciències de l’Alimentació, Universitat de Barcelona, 08921 Santa Coloma de Gramenet, Spain; beatrizquintanilla@ub.edu (B.Q.-C); marin.marco95@gmail.com (M.M.); fguardiola@ub.edu (F.G.); atres@ub.edu (A.T.)
2	Institut de Recerca en Nutrició i Seguretat Alimentària (INSA_UB), Universitat de Barcelona (UB), 08921 Santa Coloma de Gramenet, Spain
3	Instituto de la Grasa (CSIC), 41013 Sevilla, Spain; dlgarcia@ig.csic.es
4	Department of Agricultural and Food Science, Alma Mater Studiorum-Università di Bologna, 47521 Cesena, Italy; alessandra.bendini@unibo.it (A.B.); tullia.gallinatoschi@unibo.it (T.G.T)
*	Correspondence: stefaniavichi@ub.edu
Table S1. Classification results for every virgin olive oil sample at the seven random sets: commercial category assigned by the panel tests, predicted value (PV) and predicted category (PC) for the cross-calidation (CV) of each binary model (EVOO/non-EVOO and VOO/LOO) and for the external validation of the whole classification strategy.
EVOO	Extra virgin olive oil category
VOO	Virgin olive oil category
LOO	Lampante olive oil category
*	Reassessed samples because agreement among panels was not reached at first
	Misclassified samples are reported in bold.
Table S2. Comparison between alignment approaches: a) Global alignment and b) Alignment "per batch" through PCA and PLS-DA outcomes.
PV	Predicted values
RMSEcv	Root mean square error of cross-validation
Q2	Predictive power
EVOO	Extra virgin olive oil category
VOO	Virgin olive oil category
LOO	Lampante olive oil category

## Sheet: TABLE S1
N	COMMERCIAL CATEGORY	FUSTY-MUDDY SEDIMENT	MUSTY-HUMID-EARTHY	RANCID	SET1								SET2								SET3								SET4								SET5								SET6
					EVOO/non-EVOO		VOO/LOO		EVOO/non-EVOO (VAL)		VOO/LOO (VAL)		EVOO/non-EVOO		VOO/LOO		EVOO/non-EVOO (VAL)		VOO/LOO (VAL)		EVOO/non-EVOO		VOO/LOO		EVOO/non-EVOO (VAL)		VOO/LOO (VAL)		EVOO/non-EVOO		VOO/LOO		EVOO/non-EVOO (VAL)		VOO/LOO (VAL)		EVOO/non-EVOO		VOO/LOO		EVOO/non-EVOO (VAL)		VOO/LOO (VAL)		EVOO/non-EVOO		VOO/LOO		EVOO/non-EVOO (VAL)
					PV	PC	PV	PC	PV	PC	PV	PC	PV	PC	PV	PC	PV	PC	PV	PC	PV	PC	PV	PC	PV	PC	PV	PC	PV	PC	PV	PC	PV	PC	PV	PC	PV	PC	PV	PC	PV	PC	PV	PC	PV	PC	PV	PC	PV
1	EVOO	0	0	0	0.529869	EVOO											0.467051	UNC			0.515418	UNC							0.503056	EVOO							0.54215	UNC											0.340082
2	EVOO	0	0	0	0.554014	EVOO											-0.0845306	nonEVOO	-0.505675	VOO	0.468808	UNC							0.589698	EVOO							0.568013	UNC											-0.0848536
3	EVOO	0	0	0	0.536378	EVOO											0.333267	nonEVOO	-0.273714	VOO	0.490959	UNC							0.536851	EVOO							0.57438	UNC											0.246458
4	EVOO	0	0	0	0.598956	EVOO											0.368379	nonEVOO	-0.170546	VOO	0.627357	UNC							0.565261	EVOO							0.600054	UNC											0.298361
5	EVOO	0	0	0	0.598303	EVOO											0.490941	UNC			0.720401	UNC							0.631189	EVOO							0.63896	UNC											0.424056
6	EVOO	0	0	0	0.820092	EVOO											0.387551	nonEVOO	-0.0189188	VOO	0.765598	UNC							0.712449	EVOO							0.905119	EVOO											0.339858
7	EVOO	0	0	0	0.455461	UNC							0.436391	UNC							0.420578	UNC							0.404484	UNC							0.436392	UNC											0.37598
8	EVOO	0	0	0	0.606333	EVOO							0.688572	UNC							0.538324	UNC											0.187205	nonEVOO	0.297776	VOO	0.558516	UNC							0.69892	UNC
9	EVOO	0	0	0	0.804572	EVOO							0.891801	EVOO											0.369933	nonEVOO	0.152504	VOO	0.79362	EVOO							0.841897	EVOO							0.706602	UNC
10	EVOO	0	0	0	0.443617	UNC							0.465852	UNC											0.193678	nonEVOO	-0.118561	VOO	0.402434	UNC							0.460169	UNC							0.460343	UNC
11	EVOO	0	0	0	0.561359	EVOO							0.551692	UNC											0.288122	nonEVOO	-0.0408217	VOO	0.579418	EVOO							0.577874	UNC							0.481475	UNC
12	EVOO	0	0	0	0.651654	EVOO							0.778061	UNC							0.782948	EVOO							0.62026	EVOO							0.601119	UNC							0.761831	UNC
13	EVOO	0	0	0	0.903817	EVOO											0.782968	UNC			0.714583	UNC							0.767718	EVOO							0.718337	UNC							0.750192	UNC
14	EVOO	0	0	0					0.591551	EVOO			0.881099	EVOO							0.916761	EVOO							0.85547	EVOO											0.588416	UNC			0.809797	UNC
15	EVOO	0	0	0	0.853596	EVOO							0.940512	EVOO							0.842866	EVOO											0.475675	UNC			0.841972	EVOO							0.962707	EVOO
16	EVOO	0	0	0					0.553849	EVOO			0.826809	UNC							0.816724	EVOO							0.71708	EVOO											0.638571	UNC			0.783632	UNC
17	EVOO	0	0	0	1.00175	EVOO							0.759475	UNC											0.751231	UNC			0.912764	EVOO							0.963947	EVOO							0.791998	UNC
18	EVOO	0	0	0	0.800795	EVOO							0.764509	UNC							0.640403	UNC							0.836316	EVOO							0.783494	EVOO							0.783255	UNC
19	EVOO	0	0	0	0.797834	EVOO							0.795777	UNC											0.789103	EVOO			0.801512	EVOO							0.784825	EVOO							0.804549	UNC
20	EVOO	0	0	0	0.92789	EVOO											0.820228	UNC			1.03385	EVOO							0.925056	EVOO							0.912025	EVOO											0.83975
21	EVOO	0	0	0	1.04005	EVOO											0.742619	UNC			0.92937	EVOO							0.912099	EVOO							0.928811	EVOO											0.756358
22	EVOO	0	0	0	0.800617	EVOO							0.671932	UNC											0.988066	EVOO			0.858323	EVOO							0.88358	EVOO							0.655435	UNC
23	EVOO	0	0	0	0.685835	EVOO							0.653444	UNC							0.950552	EVOO							0.682161	EVOO							0.87893	EVOO							0.625566	UNC
24	EVOO	0	0	0	0.677058	EVOO											0.719581	UNC			0.581617	UNC							0.805207	EVOO							0.636971	UNC											0.702753
25	EVOO	0	0	0	0.777768	EVOO							0.782418	UNC							0.669854	UNC							0.707846	EVOO							0.835164	EVOO							0.76758	UNC
26	EVOO	0	0	0	0.796179	EVOO							0.679532	UNC							0.881803	EVOO											0.652204	EVOO			0.829764	EVOO							0.719904	UNC
27	EVOO	0	0	0	1.1041	EVOO							1.05185	EVOO											0.708408	UNC			1.07191	EVOO							1.05649	EVOO							1.15666	EVOO
28	EVOO	0	0	0	0.421419	UNC							0.694572	UNC							0.560292	UNC											0.378422	UNC			0.463223	UNC							0.666391	UNC
29	EVOO	0	0	0					0.649952	EVOO			0.824999	UNC							0.856405	EVOO							0.80855	EVOO											0.712463	UNC			0.765672	UNC
30	EVOO	0	0	0	0.754009	EVOO							0.509893	UNC							0.671435	UNC							0.782581	EVOO							0.789772	EVOO							0.462165	UNC
31	EVOO	0	0	0	0.525458	EVOO							0.505736	UNC							0.447786	UNC											0.533941	EVOO			0.516365	UNC							0.463495	UNC
32	EVOO	0	0	0					0.674529	EVOO			0.820341	UNC							0.92432	EVOO							0.794693	EVOO											0.748904	EVOO			0.840644	EVOO
33	EVOO	0	0	0	1.00879	EVOO											0.717529	UNC			1.15111	EVOO							1.00216	EVOO							1.06262	EVOO											0.61106
34	EVOO	0	0	0	0.818053	EVOO							0.85386	EVOO											0.703992	UNC			0.792562	EVOO							0.808354	EVOO							0.862069	EVOO
35	EVOO	0	0	0	0.729864	EVOO							0.672567	UNC							0.692402	UNC											0.597064	EVOO			0.681249	UNC							0.714573	UNC
36	EVOO	0	0	0	0.853036	EVOO							0.83143	UNC							0.926301	EVOO							0.836849	EVOO							0.889229	EVOO							0.784433	UNC
37	EVOO	0	0	0	0.67711	EVOO							0.616443	UNC							0.664671	UNC											0.401144	UNC			0.668115	UNC							0.637345	UNC
38	EVOO	0	0	0					0.562439	EVOO			0.837024	EVOO							0.804995	EVOO							0.726695	EVOO											0.583663	UNC			0.874048	EVOO
39	EVOO	0	0	0	0.98377	EVOO											0.744667	UNC			0.749349	UNC							0.967091	EVOO							1.03161	EVOO											0.865417
40	EVOO	0	0	0	0.693088	EVOO							0.711456	UNC							0.771511	EVOO							0.72505	EVOO							0.710996	UNC							0.812571	EVOO
41	EVOO	0	0	0	0.591636	EVOO							0.65973	UNC							0.838682	EVOO											0.434309	UNC			0.606939	UNC							0.701244	UNC
42	EVOO	0	0	0	0.831008	EVOO							0.801506	UNC											0.75449	UNC			0.864052	EVOO							0.826387	EVOO							0.856653	EVOO
43	EVOO	0	0	0	0.859411	EVOO							0.672522	UNC							0.83963	EVOO							0.777962	EVOO							0.827371	EVOO							0.690651	UNC
44	EVOO	0	0	0					0.56308	EVOO			0.83247	UNC							0.741966	UNC							0.791977	EVOO											0.645544	UNC			0.786357	UNC
45	EVOO	0	0	0	0.766315	EVOO							0.629003	UNC							0.676829	UNC							0.770605	EVOO							0.764406	EVOO							0.61692	UNC
46	EVOO	0	0	0	0.733119	EVOO							0.724498	UNC							0.723233	UNC											0.683346	EVOO			0.710417	UNC							0.772112	UNC
47	EVOO	0	0	0	0.884887	EVOO							0.779158	UNC											0.75888	UNC			0.878314	EVOO							0.857875	EVOO							0.791087	UNC
48	EVOO	0	0	0	0.839051	EVOO							0.760677	UNC							0.740175	UNC							0.814346	EVOO							0.75269	EVOO							0.800513	UNC
49	EVOO	0	0	0	0.80028	EVOO											0.402183	nonEVOO	0.099519	VOO	0.742068	UNC							0.739779	EVOO							0.79123	EVOO											0.433023
50	EVOO	0	0	0	0.709969	EVOO							0.671256	UNC											0.556745	UNC			0.568462	EVOO							0.70043	UNC							0.686505	UNC
51	EVOO	0	0	0	0.935213	EVOO											0.742273	UNC			0.728533	UNC							0.724077	EVOO							0.858495	EVOO											0.670148
52	EVOO	0	0	0	0.619204	EVOO							0.680255	UNC							0.582597	UNC							0.595306	EVOO							0.629931	UNC							0.616226	UNC
53	EVOO	0	0	0	0.742475	EVOO							0.778868	UNC							0.803609	EVOO											0.765086	EVOO			0.770359	EVOO							0.813404	EVOO
54	EVOO	0	0	0					0.690727	EVOO			0.649779	UNC							0.743381	UNC							0.791718	EVOO											0.717268	UNC			0.674871	UNC
55	EVOO	0	0	0	1.32707	EVOO							1.14613	EVOO											0.735342	UNC			1.29514	EVOO							1.28951	EVOO							1.23161	EVOO
56	EVOO	0	0	0	1.02102	EVOO											0.556831	UNC			1.14106	EVOO							0.918789	EVOO							1.14213	EVOO											0.509537
57	EVOO	0	0	0	0.568141	EVOO							0.551168	UNC							0.597216	UNC											0.442498	UNC			0.532881	UNC							0.484483	UNC
58	EVOO	0	0	0	0.79281	EVOO							0.800087	UNC											0.715271	UNC			0.714631	EVOO							0.796005	EVOO							0.76014	UNC
59	EVOO	0	0	0	0.405698	UNC							0.451772	UNC							0.384278	UNC							0.312362	UNC							0.379399	UNC							0.486201	UNC
60	EVOO	0	0	0					0.587985	EVOO			0.698614	UNC							0.76057	UNC							0.679661	EVOO											0.519487	UNC			0.675598	UNC
61	EVOO	0	0	0	1.2385	EVOO							1.13355	EVOO											0.0357145	nonEVOO	-1.90098	VOO	1.14131	EVOO							1.27146	EVOO							1.11565	EVOO
62	EVOO	0	0	0	1.04412	EVOO							1.02908	EVOO							1.09534	EVOO							0.904139	EVOO							1.06152	EVOO							1.08427	EVOO
63	EVOO	0	0	0	1.11439	EVOO							1.06011	EVOO							0.966612	EVOO											0.609924	EVOO			1.0091	EVOO							1.0596	EVOO
64	EVOO	0	0	0	1.07275	EVOO							0.922371	EVOO							1.07324	EVOO							1.062	EVOO							1.06575	EVOO							1.0106	EVOO
65	EVOO	0	0	0	0.968651	EVOO											0.972955	EVOO			1.0076	EVOO							0.920533	EVOO							0.932845	EVOO											1.00936
66	EVOO	0	0	0	0.898411	EVOO							0.857449	EVOO							0.804555	EVOO							1.01395	EVOO							0.880972	EVOO							0.907056	EVOO
67	EVOO	0	0	0	1.03385	EVOO							0.987614	EVOO							0.921613	EVOO											0.877852	EVOO			0.98089	EVOO							0.996753	EVOO
68	EVOO	0	0	0					0.953586	EVOO			1.10148	EVOO							0.996975	EVOO							1.07097	EVOO											0.976158	EVOO			1.08777	EVOO
69	EVOO	0	0	0	0.860125	EVOO											0.996159	EVOO			0.902015	EVOO							0.943267	EVOO							0.8269	EVOO											0.988765
70	EVOO	0	0	0	0.895781	EVOO							0.919541	EVOO											0.836535	EVOO			0.826061	EVOO							0.919585	EVOO							0.902809	EVOO
71	EVOO	0	0	0	1.17501	EVOO							1.05239	EVOO							1.05465	EVOO											0.821147	EVOO			1.24306	EVOO							1.03734	EVOO
72	EVOO	0	0	0					1.09759	EVOO			1.15014	EVOO							1.13395	EVOO							1.14315	EVOO											1.10763	EVOO			1.1663	EVOO
73	EVOO	0	0	0	1.17562	EVOO											1.11151	EVOO			1.18944	EVOO							1.19591	EVOO							1.11137	EVOO											1.16814
74	EVOO	0	0	0	1.05648	EVOO							0.975186	EVOO							0.976284	EVOO							0.947395	EVOO							1.03316	EVOO							0.960986	EVOO
75	EVOO	0	0	0	0.913591	EVOO							0.87288	EVOO							0.825772	EVOO											0.82882	EVOO			0.856531	EVOO							0.813363	EVOO
76	EVOO	0	0	0					1.06198	EVOO			0.991604	EVOO							1.02538	EVOO							1.10053	EVOO											1.03942	EVOO			0.981715	EVOO
77	EVOO	0	0	0	1.08013	EVOO							1.03873	EVOO											1.11984	EVOO			1.01649	EVOO							1.04592	EVOO							1.05488	EVOO
78	EVOO	0	0	0	1.14665	EVOO							1.11465	EVOO							1.07995	EVOO							1.05752	EVOO							1.13736	EVOO							1.12693	EVOO
79	EVOO	0	0	0	0.991193	EVOO							1.19241	EVOO							1.1729	EVOO											0.88175	EVOO			1.04336	EVOO							1.03391	EVOO
80	EVOO	0	0	0					1.04578	EVOO			1.01939	EVOO							1.04376	EVOO							1.02284	EVOO											1.03753	EVOO			1.00484	EVOO
81	EVOO	0	0	0	0.995912	EVOO							1.08309	EVOO							1.03737	EVOO							1.0917	EVOO							0.989282	EVOO							1.10577	EVOO
82	EVOO	0	0	0	1.01115	EVOO							1.01577	EVOO							1.04992	EVOO											0.663522	EVOO			1.04988	EVOO							0.989068	EVOO
83	EVOO	0	0	0					1.0625	EVOO			1.03081	EVOO							1.05104	EVOO							1.04913	EVOO											0.910362	EVOO			0.994489	EVOO
84	EVOO	0	0	0	0.892398	EVOO											1.01201	EVOO			0.832893	EVOO							0.850784	EVOO							0.773421	EVOO											0.852537
85	EVOO	0	0	0	1.03874	EVOO							1.01045	EVOO											0.998559	EVOO			0.995057	EVOO							1.19154	EVOO							1.10463	EVOO
86	EVOO	0	0	0	0.951604	EVOO							0.867207	EVOO							0.895984	EVOO											0.762142	EVOO			0.868377	EVOO							0.944878	EVOO
87	EVOO	0	0	0					0.988578	EVOO			1.06499	EVOO							1.2181	EVOO							1.06664	EVOO											0.922156	EVOO			1.14374	EVOO
88	EVOO	0	0	0					1.27026	EVOO			1.22107	EVOO							1.22691	EVOO							1.18195	EVOO											1.27498	EVOO			1.23662	EVOO
89	EVOO	0	0	0	1.14648	EVOO											0.900896	EVOO			1.09997	EVOO							1.10363	EVOO							1.13284	EVOO											0.935569
90	EVOO	0	0	0	1.10506	EVOO							0.945077	EVOO							0.975662	EVOO							0.943226	EVOO							1.04733	EVOO							0.909578	EVOO
91	EVOO	0	0	0	1.20071	EVOO							0.941277	EVOO							1.2035	EVOO							1.17153	EVOO							1.23877	EVOO							0.900033	EVOO
92	EVOO	0	0	0					0.991412	EVOO			1.24334	EVOO							1.28672	EVOO							1.12935	EVOO											0.971623	EVOO			1.28764	EVOO
93	EVOO	0	0	0	1.10438	EVOO											1.01734	EVOO			1.01361	EVOO							0.988287	EVOO							0.976166	EVOO											0.97908
94	EVOO	0	0	0	0.986975	EVOO							1.0379	EVOO											0.855701	EVOO			0.951482	EVOO							1.03394	EVOO							0.995912	EVOO
95	EVOO	0	0	0	1.35643	EVOO							1.39665	EVOO											1.56941	EVOO			1.2824	EVOO							1.35461	EVOO							1.36854	EVOO
96	EVOO	0	0	0					0.917232	EVOO			1.04956	EVOO							1.09385	EVOO							1.07063	EVOO											0.862259	EVOO			1.07385	EVOO
97	EVOO	0	0	0	1.06923	EVOO							1.04425	EVOO							1.06721	EVOO											1.16211	EVOO			1.05669	EVOO							1.05649	EVOO
98	EVOO	0	0	0	0.948537	EVOO							0.859847	EVOO											1.38571	EVOO			0.883321	EVOO							0.969809	EVOO							0.835219	EVOO
99	EVOO	0	0	0	1.08524	EVOO							0.926157	EVOO							1.03689	EVOO							1.04591	EVOO							1.16342	EVOO							0.84752	EVOO
100	EVOO	0	0	0	0.86876	EVOO							0.909914	EVOO							0.852016	EVOO											0.83109	EVOO			0.865579	EVOO							0.889011	EVOO
101	EVOO	0	0	0					0.862523	EVOO			0.998132	EVOO							0.863221	EVOO							1.02648	EVOO											0.835409	EVOO			0.974344	EVOO
102	EVOO	0	0	0	0.82688	EVOO							0.876324	EVOO											0.901963	EVOO			0.857147	EVOO							0.825714	EVOO							0.860074	EVOO
103	EVOO	0	0	0					1.27588	EVOO			1.10647	EVOO							1.09582	EVOO							1.28849	EVOO											1.16264	EVOO			1.09098	EVOO
104	EVOO	0	0	0	1.05697	EVOO											0.9706	EVOO			0.968633	EVOO							1.00883	EVOO							1.02313	EVOO											1.0232
105	EVOO	0	0	0	0.908344	EVOO							0.916339	EVOO							0.899216	EVOO											0.805741	EVOO			0.923165	EVOO							1.03401	EVOO
106	EVOO	0	0	0					0.934299	EVOO			0.932727	EVOO							0.839145	EVOO							0.866725	EVOO											0.908588	EVOO			0.901833	EVOO
107	EVOO	0	0	0	0.965459	EVOO							0.889169	EVOO							0.838919	EVOO							0.939036	EVOO							0.960828	EVOO							0.916698	EVOO
108	EVOO	0	0	0	0.884218	EVOO							0.913331	EVOO							0.990261	EVOO											0.817886	EVOO			0.908752	EVOO							0.952341	EVOO
109	EVOO	0	0	0					1.42876	EVOO			1.23156	EVOO							1.27321	EVOO							1.305	EVOO											1.30997	EVOO			1.20902	EVOO
110	EVOO	0	0	0	1.11661	EVOO											1.03029	EVOO			0.996421	EVOO							1.03986	EVOO							1.09451	EVOO											1.06134
111	EVOO	0	0	0	1.02625	EVOO							1.06793	EVOO											1.00761	EVOO			1.09547	EVOO							1.09367	EVOO							1.0703	EVOO
112	EVOO	0	0	0	0.918434	EVOO							0.887252	EVOO							0.929802	EVOO							0.771718	EVOO							0.878211	EVOO							0.887317	EVOO
113	EVOO	0	0	0					0.802209	EVOO			1.19005	EVOO							1.20227	EVOO							1.22963	EVOO											0.834277	EVOO			1.18388	EVOO
114	EVOO	0	0	0	1.10525	EVOO							1.28729	EVOO											0.861346	EVOO			1.04247	EVOO							1.05048	EVOO							1.15536	EVOO
115	EVOO	0	0	0	0.92658	EVOO							1.0123	EVOO							0.922327	EVOO							0.827062	EVOO							0.896922	EVOO							0.909059	EVOO
116	EVOO	0	0	0	0.962936	EVOO							0.907051	EVOO							0.904781	EVOO											0.84798	EVOO			0.961291	EVOO							0.862	EVOO
117	EVOO	0	0	0					0.923593	EVOO			0.89892	EVOO							0.903551	EVOO							0.951493	EVOO											0.936065	EVOO			0.933748	EVOO
118	EVOO	0	0	0	1.11443	EVOO							1.10252	EVOO											1.07598	EVOO			1.10631	EVOO							1.11148	EVOO							1.13509	EVOO
119	EVOO	0	0	0	1.02446	EVOO							1.1374	EVOO							1.00064	EVOO							1.02833	EVOO							1.05023	EVOO							1.14234	EVOO
120	EVOO	0	0	0					1.20521	EVOO			1.04783	EVOO							1.01793	EVOO							1.17703	EVOO											1.18393	EVOO			1.06357	EVOO
121	EVOO	0	0	0	1.17849	EVOO											1.14541	EVOO			1.14617	EVOO							1.15324	EVOO							1.16914	EVOO											1.21996
122	EVOO	0	0	0	1.31103	EVOO							1.19756	EVOO							1.24847	EVOO											1.26124	EVOO			1.26096	EVOO							1.27723	EVOO
123	LOO	7.43333	0	0	-0.148886	nonEVOO	1.08864	LOO									0.479687	UNC			-0.115303	nonEVOO	1.08188	LOO					-0.14836	nonEVOO	1.12184	LOO					-0.151777	nonEVOO	1.12134	LOO									0.421733
124	LOO	6.5	0	0	0.146124	nonEVOO	0.947785	LOO									0.332364	nonEVOO	0.522248	LOO	0.278073	nonEVOO	0.936915	LOO					0.21159	nonEVOO	0.888862	LOO					0.109197	nonEVOO	0.930969	LOO									0.297665
125	LOO	4.175	4.8875	0	0.111187	nonEVOO	0.679215	LOO									-0.0103725	nonEVOO	0.15158	VOO	0.0111929	nonEVOO	0.706759	LOO					0.0905001	nonEVOO	0.737162	LOO					0.113163	nonEVOO	0.646317	LOO									0.0570628
126	LOO	5.4	0	0	0.183129	nonEVOO	0.896656	LOO					0.127958	nonEVOO	0.487395	UNC					0.223447	nonEVOO	0.926154	LOO									0.267774	nonEVOO	0.478343	LOO	0.177463	nonEVOO	0.896675	LOO					0.153423	nonEVOO	0.86795	LOO
127	LOO	4.8	0	0	0.0708628	nonEVOO	0.809705	LOO					0.139162	nonEVOO	0.453079	UNC					0.0699129	nonEVOO	1.05554	LOO									-0.00182098	nonEVOO	-0.108702	VOO	0.0871297	nonEVOO	0.852518	LOO					0.147841	nonEVOO	0.814453	LOO
128	LOO	4.4	0	0	0.277341	nonEVOO	0.95311	LOO					0.311804	nonEVOO	0.672349	LOO									0.666922	UNC			0.264506	nonEVOO	0.844163	LOO					0.281271	nonEVOO	0.927887	LOO					0.332948	nonEVOO	0.923286	LOO
129	LOO	0	0	4.41667	0.209624	nonEVOO	0.982531	LOO									0.798492	UNC			0.208213	nonEVOO	0.983944	LOO					0.217315	nonEVOO	0.887743	LOO					0.275858	nonEVOO	1.02405	LOO									0.682547
130	LOO	5	5.1	4.4	0.0268779	nonEVOO	1.02141	LOO					-0.0388763	nonEVOO	1.16238	LOO					0.0206099	nonEVOO	0.969923	LOO					0.0601702	nonEVOO	0.994055	LOO									-0.332034	nonEVOO	0.837496	LOO					-0.473878
131	LOO	0	5.88	0					0.222852	nonEVOO	0.703388	LOO	0.0711392	nonEVOO	0.948404	LOO					-0.0209151	nonEVOO	0.925696	LOO					0.0638987	nonEVOO	0.956034	LOO					0.0423262	nonEVOO	0.979165	LOO									0.23694
132	LOO	5.7625	0	4.1	0.157783	nonEVOO	1.01005	LOO									0.267021	nonEVOO	0.792996	LOO	0.188643	nonEVOO	0.992809	LOO					0.202479	nonEVOO	0.962042	LOO					0.203954	nonEVOO	0.972555	LOO									0.0848211
133	LOO	0	2.9	4.775	-0.112021	nonEVOO	1.04397	LOO									-0.366247	nonEVOO	0.684845	LOO	-0.184171	nonEVOO	1.07269	LOO					-0.264565	nonEVOO	0.900839	LOO					-0.0927562	nonEVOO	0.975552	LOO									-0.310346
134	LOO	0	0	4.5	0.0189776	nonEVOO	0.906366	LOO									-0.0963322	nonEVOO	0.977689	LOO	-0.0445075	nonEVOO	1.06955	LOO					0.0491716	nonEVOO	0.912411	LOO					0.0532046	nonEVOO	0.926352	LOO									-0.195672
135	LOO	0	3.775	3.88	0.140434	nonEVOO	0.961149	LOO									0.205042	nonEVOO	0.597107	LOO	0.233444	nonEVOO	0.992161	LOO					0.0783353	nonEVOO	0.923628	LOO					0.111457	nonEVOO	0.917372	LOO									0.297682
136	LOO	4.4875	4.45	0					0.206533	nonEVOO	0.651347	LOO	0.165272	nonEVOO	0.750362	LOO					0.250901	nonEVOO	1.00344	LOO					0.225435	nonEVOO	0.946569	LOO									0.231746	nonEVOO	0.704079	LOO	0.144993	nonEVOO	1.0987	LOO
137	LOO	5.575	0	3.58	0.0691352	nonEVOO	0.960951	LOO					-0.062872	nonEVOO	1.05484	LOO					0.0161056	nonEVOO	1.08951	LOO									-0.682728	nonEVOO	1.56813	LOO	-0.0222978	nonEVOO	0.918743	LOO					-0.0198829	nonEVOO	1.05464	LOO
138	LOO	5.10833	0	0	-0.0881211	nonEVOO	0.955627	LOO					0.101358	nonEVOO	0.840235	LOO					0.140698	nonEVOO	0.819556	LOO									0.187666	nonEVOO	0.486162	LOO	-0.0718903	nonEVOO	0.943166	LOO					0.0727355	nonEVOO	0.859349	LOO
139	LOO	0	6.21	0	-0.0975609	nonEVOO	0.938654	LOO					-0.0592791	nonEVOO	0.917427	LOO									-0.039035	nonEVOO	0.749813	LOO	-0.078155	nonEVOO	1.00212	LOO					-0.092925	nonEVOO	0.919183	LOO					-0.0932588	nonEVOO	0.990723	LOO
140	LOO	4.3	4.55	2.725	-0.0722807	nonEVOO	0.973386	LOO									-0.0221104	nonEVOO	0.584827	LOO	-0.115682	nonEVOO	1.04957	LOO					-0.131735	nonEVOO	0.894763	LOO					-0.0813056	nonEVOO	0.960022	LOO					-0.143371	nonEVOO	0.951224	LOO
141	LOO	0	0	4.21667	0.195703	nonEVOO	0.987361	LOO									0.27798	nonEVOO	0.866654	LOO	0.0702096	nonEVOO	1.06859	LOO					0.0774181	nonEVOO	0.996703	LOO					0.123633	nonEVOO	1.00603	LOO									0.31509
142	LOO	4.76667	5.72	0	-0.0634169	nonEVOO	0.954191	LOO									0.0223685	nonEVOO	0.944768	LOO	0.0432195	nonEVOO	0.959865	LOO					0.0503946	nonEVOO	0.958978	LOO					-0.00467429	nonEVOO	0.943053	LOO									0.0486681
143	LOO	3.5	0	1.5	-0.0271676	nonEVOO	1.10127	LOO									-0.655378	nonEVOO	0.180313	VOO	-0.0634744	nonEVOO	0.982548	LOO					-0.0463283	nonEVOO	0.98081	LOO					-0.0504262	nonEVOO	1.11487	LOO									-0.721474
144	LOO	0	0	4.7625					-0.316078	nonEVOO	1.40501	LOO	-0.122343	nonEVOO	1.07452	LOO					-0.158343	nonEVOO	1.01561	LOO					-0.214251	nonEVOO	1.1279	LOO									-0.393616	nonEVOO	1.11415	LOO	-0.137877	nonEVOO	1.24116	LOO
145	LOO	4.7	0	0					-0.0675555	nonEVOO	0.810747	LOO	-0.0513492	nonEVOO	0.774085	LOO					-0.0782609	nonEVOO	0.952909	LOO					-0.0952668	nonEVOO	0.744128	LOO									-0.114789	nonEVOO	0.786162	LOO	0.0148371	nonEVOO	0.84636	LOO
146	LOO	4.94	0	2.825					-0.667226	nonEVOO	1.90986	LOO	-0.157561	nonEVOO	1.17925	LOO					-0.103471	nonEVOO	0.981907	LOO					-0.228948	nonEVOO	0.938257	LOO									-0.582672	nonEVOO	1.7459	LOO	-0.197695	nonEVOO	1.06418	LOO
147	LOO	5.68333	0	0					0.0601806	nonEVOO	0.80508	LOO	0.153804	nonEVOO	1.16413	LOO					-0.00152203	nonEVOO	0.978191	LOO					-0.0531773	nonEVOO	0.982392	LOO									-0.0248706	nonEVOO	0.744259	LOO	0.0952889	nonEVOO	0.958627	LOO
148	LOO	0	5	0					-0.0607236	nonEVOO	0.594019	LOO	-0.128421	nonEVOO	0.635837	LOO					-0.142073	nonEVOO	0.946676	LOO					-0.111135	nonEVOO	0.784025	LOO									-0.121765	nonEVOO	0.618499	LOO	-0.084214	nonEVOO	0.858491	LOO
149	LOO	4.55	4.5125	4.5125					-0.962564	nonEVOO	0.804834	LOO	0.0887755	nonEVOO	1.12423	LOO					-0.0208976	nonEVOO	1.08574	LOO					0.00572225	nonEVOO	1.073	LOO									-1.02376	nonEVOO	0.65552	LOO	0.134649	nonEVOO	0.943602	LOO
150	LOO	0	4.35	0					-0.308705	nonEVOO	0.862136	LOO	-0.0193012	nonEVOO	1.0082	LOO					0.0118684	nonEVOO	0.943549	LOO					-0.157087	nonEVOO	1.05927	LOO									-0.295388	nonEVOO	0.834023	LOO	0.0222545	nonEVOO	0.953759	LOO
151	LOO	3.7	4.2	0					-0.114674	nonEVOO	0.217041	VOO	-0.1067	nonEVOO	0.523679	LOO					-0.147602	nonEVOO	0.673968	LOO					-0.074851	nonEVOO	0.493335	LOO									-0.116088	nonEVOO	0.274081	VOO	-0.0875697	nonEVOO	0.56766	LOO
152	LOO	0	0	4.1					0.218848	nonEVOO	0.0558831	VOO	0.0670449	nonEVOO	0.564368	LOO					0.0855838	nonEVOO	0.774929	LOO					0.0610958	nonEVOO	0.634375	LOO									0.236276	nonEVOO	0.0324883	VOO	0.0446756	nonEVOO	0.591448	LOO
153	LOO	4.5	0	0	0.0528353	nonEVOO	1.07911	LOO					-0.0696776	nonEVOO	0.809992	LOO					0.0523275	nonEVOO	1.07667	LOO									0.0649099	nonEVOO	0.56338	LOO	0.0479748	nonEVOO	1.07534	LOO					0.000816941	nonEVOO	1.07313	LOO
154	LOO	6.6	0	0	-0.0890643	nonEVOO	1.03471	LOO					-0.0511004	nonEVOO	0.949096	LOO					0.0147497	nonEVOO	0.948701	LOO									-1.19152	nonEVOO	0.780081	LOO	-0.0421478	nonEVOO	1.04493	LOO					-0.0350438	nonEVOO	0.901373	LOO
155	LOO	0	0	4.5	-0.0679047	nonEVOO	1.15573	LOO					-0.0348777	nonEVOO	1.15227	LOO					-0.0448073	nonEVOO	1.16472	LOO									-0.270646	nonEVOO	1.16699	LOO	-0.0986673	nonEVOO	1.14862	LOO					-0.00601768	nonEVOO	1.1403	LOO
156	LOO	0	3.28333	5.425	-0.0328692	nonEVOO	1.0369	LOO					0.00455433	nonEVOO	1.15426	LOO					0.0634972	nonEVOO	1.02978	LOO									0.0035679	nonEVOO	1.1343	LOO	0.00309569	nonEVOO	0.978038	LOO					0.0759854	nonEVOO	0.934226	LOO
157	LOO	2.8	3.4	5.1	-0.22724	nonEVOO	0.959672	LOO					-0.18573	nonEVOO	0.916181	LOO					-0.0947952	nonEVOO	0.954064	LOO									-0.72656	nonEVOO	1.66715	LOO	-0.20308	nonEVOO	1.01312	LOO					-0.150953	nonEVOO	0.973061	LOO
158	LOO	2.6	4.1	3.7	0.0370377	nonEVOO	0.979974	LOO					0.0662606	nonEVOO	0.791689	LOO					0.0939647	nonEVOO	0.904586	LOO									0.0709825	nonEVOO	0.738054	LOO	0.0931185	nonEVOO	0.900447	LOO					0.0581113	nonEVOO	0.993507	LOO
159	LOO	5.5	5.26	0	-0.093122	nonEVOO	0.960213	LOO					0.0768099	nonEVOO	0.811918	LOO					-0.0524942	nonEVOO	0.964912	LOO									-0.00890073	nonEVOO	0.707205	LOO	-0.0635972	nonEVOO	0.94212	LOO					-0.0218944	nonEVOO	0.882722	LOO
160	LOO	0	0	5.025	-0.140071	nonEVOO	1.00645	LOO					-0.19758	nonEVOO	0.912971	LOO					-0.19991	nonEVOO	0.948517	LOO									-0.288152	nonEVOO	0.37011	VOO	-0.219758	nonEVOO	1.00979	LOO					-0.204474	nonEVOO	1.01732	LOO
161	LOO	5.18333	4.225	0	0.130584	nonEVOO	0.971383	LOO					0.055228	nonEVOO	1.1102	LOO									-0.0245298	nonEVOO	0.932877	LOO	0.0457483	nonEVOO	0.898119	LOO					0.153174	nonEVOO	0.949304	LOO					0.0712448	nonEVOO	0.971314	LOO
162	LOO	5.4	0	0	0.0319351	nonEVOO	1.11663	LOO					0.0143864	nonEVOO	0.91482	LOO									-0.0260667	nonEVOO	1.49568	LOO	-0.0711129	nonEVOO	1.00187	LOO					-0.0041253	nonEVOO	1.03399	LOO					0.0476213	nonEVOO	1.09757	LOO
163	LOO	5.2	0	2.9	-0.120577	nonEVOO	0.994131	LOO					-0.152624	nonEVOO	0.81971	LOO									-1.19576	nonEVOO	2.25859	LOO	-0.0832692	nonEVOO	1.04475	LOO					-0.120988	nonEVOO	1.07227	LOO					-0.143034	nonEVOO	1.16481	LOO
164	LOO	0	0	4.5	-0.311521	nonEVOO	0.992665	LOO					-0.0915116	nonEVOO	1.07519	LOO									-0.138121	nonEVOO	0.568512	LOO	-0.216317	nonEVOO	1.00014	LOO					-0.187842	nonEVOO	1.0093	LOO					-0.124528	nonEVOO	1.03474	LOO
165	LOO	5.2125	2.5875	3.3	0.0440713	nonEVOO	0.9118	LOO					-0.0700536	nonEVOO	0.741802	LOO									-0.757211	nonEVOO	0.702097	LOO	-0.0296446	nonEVOO	0.982371	LOO					0.0477256	nonEVOO	0.960389	LOO					-0.086406	nonEVOO	0.858041	LOO
166	LOO	0	6.6	0	0.0805794	nonEVOO	0.872109	LOO					0.128768	nonEVOO	1.19199	LOO									-0.0506272	nonEVOO	1.9986	LOO	0.056071	nonEVOO	0.90686	LOO					0.0440123	nonEVOO	0.940399	LOO					0.066894	nonEVOO	0.946522	LOO
167	LOO	0	0	4.06667	0.174601	nonEVOO	1.10512	LOO					0.14573	nonEVOO	1.00233	LOO									0.218212	nonEVOO	1.10497	LOO	0.204996	nonEVOO	1.31383	LOO					0.210185	nonEVOO	1.13538	LOO					0.180182	nonEVOO	1.11884	LOO
168	LOO	4.8	4.6	3.5	0.0302667	nonEVOO	0.927278	LOO					-0.0418353	nonEVOO	0.945147	LOO									0.211806	nonEVOO	0.640703	LOO	-0.0233717	nonEVOO	0.921089	LOO					-0.0364787	nonEVOO	1.01082	LOO					0.0181908	nonEVOO	0.9281	LOO
169	LOO	4.68	5.4125	0	0.137793	nonEVOO	0.767746	LOO					0.0960177	nonEVOO	0.595163	LOO									0.266824	nonEVOO	0.543932	LOO	0.14726	nonEVOO	0.860577	LOO					0.140869	nonEVOO	0.765154	LOO					0.101564	nonEVOO	0.876319	LOO
170	LOO	0	0	5.64	0.113475	nonEVOO	1.02487	LOO					0.110134	nonEVOO	1.05346	LOO									-0.490152	nonEVOO	1.18264	LOO	0.0402176	nonEVOO	0.962505	LOO					0.123236	nonEVOO	0.928541	LOO					0.0390541	nonEVOO	0.861814	LOO
171	LOO	0	0	3.7	-0.00911984	nonEVOO	0.768969	LOO					-0.0846681	nonEVOO	0.821135	LOO									0.0372231	nonEVOO	0.806015	LOO	0.0280118	nonEVOO	0.952924	LOO					0.00619337	nonEVOO	0.778491	LOO					-0.11224	nonEVOO	0.807908	LOO
172	LOO	0	0	4.5	-0.071397	nonEVOO	0.956469	LOO					0.0230822	nonEVOO	0.900294	LOO									-0.293973	nonEVOO	0.258379	VOO	0.0402228	nonEVOO	1.11143	LOO					-0.0542951	nonEVOO	1.06395	LOO					0.0781823	nonEVOO	0.975367	LOO
173	LOO	6.3	0	0	0.101486	nonEVOO	0.759682	LOO					0.185028	nonEVOO	0.680677	LOO					0.00596073	nonEVOO	0.901199	LOO					0.0878443	nonEVOO	0.931016	LOO					0.0830803	nonEVOO	0.788612	LOO					0.0315901	nonEVOO	0.920199	LOO
174	LOO	4.4	0	2.9	-0.116711	nonEVOO	0.973903	LOO					-0.0190769	nonEVOO	1.02659	LOO					-0.019933	nonEVOO	0.869732	LOO					-0.145159	nonEVOO	0.971789	LOO					-0.0434851	nonEVOO	0.949609	LOO					-0.11108	nonEVOO	0.987423	LOO
175	LOO	4.5	4.4	2.4	-0.355099	nonEVOO	1.07308	LOO					-0.325702	nonEVOO	0.757075	LOO					-0.0980037	nonEVOO	1.03275	LOO					-0.278414	nonEVOO	1.09581	LOO					-0.279439	nonEVOO	1.08073	LOO					-0.318495	nonEVOO	1.13667	LOO
176	LOO	4.3	0	0	-0.222325	nonEVOO	1.20407	LOO					-0.239234	nonEVOO	0.893962	LOO					-0.220723	nonEVOO	1.11998	LOO					-0.0485026	nonEVOO	1.05722	LOO					-0.241181	nonEVOO	1.12281	LOO					-0.220242	nonEVOO	1.08353	LOO
177	LOO	4.82	4.03333	0	-0.152883	nonEVOO	0.998783	LOO					-0.123988	nonEVOO	0.784768	LOO					-0.0939102	nonEVOO	0.99142	LOO					-0.130706	nonEVOO	0.92536	LOO					-0.157422	nonEVOO	0.951798	LOO					-0.0861251	nonEVOO	1.02114	LOO
178	LOO	4.6	0	3.3	0.0364498	nonEVOO	1.07604	LOO					0.00774392	nonEVOO	0.890311	LOO					0.0855554	nonEVOO	1.07113	LOO					-0.0590347	nonEVOO	1.02081	LOO					0.0270991	nonEVOO	0.999455	LOO					0.0303551	nonEVOO	1.01607	LOO
179	LOO	6.625	0	0	0.0106414	nonEVOO	0.748216	LOO					-0.0842452	nonEVOO	1.36583	LOO					-0.043101	nonEVOO	0.885958	LOO					-0.00258547	nonEVOO	0.796153	LOO					-0.0146053	nonEVOO	0.807447	LOO					-0.0464271	nonEVOO	0.907276	LOO
180	LOO	5.5	0	0	0.00954163	nonEVOO	0.772551	LOO					0.0996497	nonEVOO	0.726605	LOO					0.0558614	nonEVOO	1.03393	LOO					0.0724831	nonEVOO	0.764398	LOO					0.0149162	nonEVOO	0.812408	LOO					0.0927145	nonEVOO	0.842224	LOO
181	LOO	0	6.01	0	0.0229185	nonEVOO	0.959941	LOO					0.0596563	nonEVOO	0.960338	LOO					0.0576648	nonEVOO	0.917086	LOO					0.081868	nonEVOO	0.994671	LOO					-0.00645101	nonEVOO	0.993879	LOO					0.111988	nonEVOO	0.968204	LOO
182	LOO	6.8	5.15833	0	-0.229377	nonEVOO	1.0496	LOO					-0.0993901	nonEVOO	1.25487	LOO					-0.075977	nonEVOO	0.906186	LOO					-0.146571	nonEVOO	1.10156	LOO					-0.228181	nonEVOO	1.06581	LOO					-0.100563	nonEVOO	1.10517	LOO
183	LOO	4.3	3.7	0	-0.101565	nonEVOO	0.758558	LOO					-0.0245487	nonEVOO	0.672333	LOO					-0.108897	nonEVOO	0.949337	LOO					-0.185878	nonEVOO	0.884431	LOO					-0.10157	nonEVOO	0.77155	LOO					-0.0384728	nonEVOO	0.76449	LOO
184	LOO	0	5.725	4.23333	-0.121688	nonEVOO	1.22944	LOO					0.0191607	nonEVOO	1.33948	LOO					-0.043358	nonEVOO	1.22599	LOO					-0.0162895	nonEVOO	1.19871	LOO					-0.106426	nonEVOO	1.21268	LOO					0.0484699	nonEVOO	1.31487	LOO
185	LOO	0	5.56667	0	-0.268499	nonEVOO	1.0017	LOO					-0.139155	nonEVOO	0.996456	LOO					-0.183691	nonEVOO	0.956913	LOO					-0.228896	nonEVOO	1.02649	LOO					-0.22334	nonEVOO	1.00133	LOO					-0.190812	nonEVOO	1.04203	LOO
186	LOO	4.03333	4.61667	0	-0.271385	nonEVOO	1.02197	LOO					-0.101044	nonEVOO	1.10298	LOO					-0.155492	nonEVOO	0.976267	LOO					-0.247858	nonEVOO	1.09505	LOO					-0.282958	nonEVOO	1.05626	LOO					-0.12365	nonEVOO	0.990737	LOO
187	LOO*	3.8	0	3.33333	-0.0575832	nonEVOO	1.13965	LOO									0.529971	UNC			0.035757	nonEVOO	0.989477	LOO					-0.146669	nonEVOO	1.16374	LOO					-0.0778848	nonEVOO	1.16874	LOO									0.482969
188	LOO*	0	0	5.04					0.0393954	nonEVOO	0.744896	LOO	0.0515502	nonEVOO	0.815543	LOO					-0.0836516	nonEVOO	1.04355	LOO					-0.0924928	nonEVOO	0.896344	LOO									-0.0444369	nonEVOO	0.715828	LOO	0.119076	nonEVOO	0.771095	LOO
189	LOO*	0	2.8	4.9					-0.0129771	nonEVOO	0.467322	VOO	-0.0998044	nonEVOO	0.716911	LOO					0.0702818	nonEVOO	0.846824	LOO					0.144569	nonEVOO	0.724791	LOO									0.0293957	nonEVOO	0.516515	LOO	-0.0546891	nonEVOO	0.749293	LOO
190	LOO*	3.8	3.56667	3.71667					0.391811	nonEVOO	-0.431936	VOO	0.220328	nonEVOO	0.89238	LOO					0.13007	nonEVOO	0.951185	LOO					0.258579	nonEVOO	0.893528	LOO									0.334055	nonEVOO	-0.368334	VOO	0.239122	nonEVOO	0.94945	LOO
191	LOO*	3.9	0	3.7	-0.161962	nonEVOO	0.787422	LOO					-0.20777	nonEVOO	0.690783	LOO					-0.235826	nonEVOO	0.925376	LOO									-0.000565708	nonEVOO	0.487351	LOO	-0.172762	nonEVOO	0.831937	LOO					-0.217071	nonEVOO	0.865471	LOO
192	LOO*	0	0	4.1	0.144785	nonEVOO	0.742299	LOO					0.164436	nonEVOO	0.524863	LOO					0.140863	nonEVOO	0.952266	LOO									0.203519	nonEVOO	0.238314	VOO	0.163546	nonEVOO	0.708004	LOO					0.110673	nonEVOO	0.811676	LOO
193	LOO*	0	0	4.7	-0.288618	nonEVOO	1.02162	LOO									1.17275	EVOO			-0.183188	nonEVOO	0.874902	LOO					-0.186618	nonEVOO	1.03954	LOO					-0.290193	nonEVOO	0.951438	LOO					-0.129509	nonEVOO	0.925077	LOO
194	VOO	2.025	0	0					0.254001	nonEVOO	0.177546	VOO	0.123054	nonEVOO	-0.0183833	VOO					0.211262	nonEVOO	-0.0166628	VOO					0.0443864	nonEVOO	0.00492194	VOO					0.121872	nonEVOO	0.0580867	VOO									0.492615
195	VOO	1.7	0	0	0.104402	nonEVOO	0.0211591	VOO									0.0786296	nonEVOO	-0.210337	VOO	0.210822	nonEVOO	-0.0267796	VOO									0.369298	UNC			0.101052	nonEVOO	-0.0237714	VOO									0.176082
196	VOO	0	1.9	0	-0.110991	nonEVOO	0.0290533	VOO					-0.19504	nonEVOO	0.504164	UNC									-0.132924	nonEVOO	0.580015	LOO	-0.12002	nonEVOO	0.38976	VOO					-0.138218	nonEVOO	0.0599296	VOO					-0.134117	nonEVOO	0.389127	VOO
197	VOO	0	0	2.11667	0.327994	nonEVOO	-0.201939	VOO									0.733351	UNC			0.307459	nonEVOO	-0.0911474	VOO					0.439709	UNC											0.644955	UNC			0.253253	nonEVOO	-0.0612044	VOO
198	VOO	1.6	0	0	0.344652	nonEVOO	0.0607691	VOO					0.217517	nonEVOO	0.200257	VOO					0.308462	nonEVOO	0.185916	VOO					0.354739	UNC							0.379544	UNC							0.180709	nonEVOO	0.169362	VOO
199	VOO	0	0	1.7	0.178958	nonEVOO	0.0705489	VOO					0.206663	nonEVOO	0.173911	VOO					0.231731	nonEVOO	0.0792081	VOO									0.329363	UNC			0.185709	nonEVOO	0.0731757	VOO					0.19455	nonEVOO	0.0998693	VOO
200	VOO	0	0	2.4					0.62666	EVOO			0.227482	nonEVOO	-0.101193	VOO					0.213452	nonEVOO	-0.071749	VOO					0.213685	nonEVOO	-0.147964	VOO									0.680637	UNC			0.207051	nonEVOO	-0.217898	VOO
201	VOO	0	0	1.69	0.418553	UNC											0.496515	UNC			0.438024	UNC							0.332428	UNC							0.386463	UNC							0.304468	nonEVOO	0.00803813	VOO
202	VOO	0	0	2.62	-0.0470738	nonEVOO	0.0744007	VOO					0.0634893	nonEVOO	0.139437	VOO									0.461109	UNC			0.0776984	nonEVOO	0.130914	VOO					-0.00625792	nonEVOO	0.0246772	VOO					0.0680013	nonEVOO	-0.0248902	VOO
203	VOO	2.425	0	0	0.139458	nonEVOO	-0.0723799	VOO									0.729636	UNC			0.0892003	nonEVOO	-0.0256833	VOO					8.22544e-06	nonEVOO	-0.196746	VOO					0.141551	nonEVOO	-0.034078	VOO									0.819777
204	VOO	2.56667	0	2.11667	0.426272	UNC							0.448508	UNC											0.419505	UNC			0.442426	UNC							0.436644	UNC							0.367449	nonEVOO	-0.026697	VOO
205	VOO	0	1.78333	2.1	0.437522	UNC							0.41692	nonEVOO	-0.0848042	VOO					0.416845	UNC							0.456877	UNC							0.443166	UNC							0.376084	nonEVOO	-0.108784	VOO
206	VOO	1.9	2.4	0	0.271821	nonEVOO	0.131889	VOO									0.336481	nonEVOO	-0.229249	VOO	0.350155	nonEVOO	0.0872391	VOO					0.267856	nonEVOO	0.0762284	VOO					0.257074	nonEVOO	0.107739	VOO									0.438829
207	VOO	1.28333	0	0	0.344395	nonEVOO	-0.125188	VOO					0.384042	nonEVOO	-0.280971	VOO					0.417844	UNC											0.615165	EVOO			0.410138	UNC							0.39234	nonEVOO	-0.208824	VOO
208	VOO	2.2125	0	0	-0.238912	nonEVOO	0.0940456	VOO					-0.195428	nonEVOO	-0.0839292	VOO									0.710518	UNC			-0.25594	nonEVOO	0.110442	VOO					-0.18169	nonEVOO	0.11623	VOO					-0.234322	nonEVOO	0.0948268	VOO
209	VOO	0	2.2	0	0.329847	nonEVOO	0.105975	VOO					0.391389	nonEVOO	-0.0461595	VOO									0.584297	UNC			0.256817	nonEVOO	-0.0417323	VOO					0.394904	UNC							0.367489	nonEVOO	0.13386	VOO
210	VOO	0	0	1.53333	0.356276	nonEVOO	0.0962118	VOO					0.133141	nonEVOO	-0.246975	VOO					0.309183	nonEVOO	0.112528	VOO					0.457474	UNC							0.359982	nonEVOO	0.103202	VOO					0.108033	nonEVOO	0.0429353	VOO
211	VOO	0	0	2.53333	0.178314	nonEVOO	0.0805691	VOO					0.254018	nonEVOO	-0.0457616	VOO					0.241691	nonEVOO	-0.0121266	VOO									0.490881	UNC			0.261996	nonEVOO	0.090531	VOO					0.237789	nonEVOO	0.0585691	VOO
212	VOO	1.5	0	0	0.425864	UNC							0.341978	nonEVOO	-0.0952323	VOO					0.394509	UNC							0.450487	UNC											0.516498	UNC			0.32664	nonEVOO	0.00391099	VOO
213	VOO	1.7125	0	0	0.446946	UNC											0.822079	UNC			0.381151	nonEVOO	-0.0167575	VOO					0.45704	UNC							0.414126	UNC							0.549434	UNC
214	VOO	2.1	0	0					0.73846	EVOO			0.0120912	nonEVOO	0.0832437	VOO									0.446845	UNC			0.0470051	nonEVOO	-0.0197678	VOO									0.735151	UNC			-0.0226957	nonEVOO	0.0272264	VOO
215	VOO	0	0	2.2	0.160343	nonEVOO	-0.147383	VOO					0.321415	nonEVOO	0.0674424	VOO									0.407574	UNC			0.132445	nonEVOO	-0.0670691	VOO					0.123387	nonEVOO	-0.172682	VOO									0.631201
216	VOO	2	0	0					0.181592	nonEVOO	0.464557	VOO	-0.0629916	nonEVOO	0.0632582	VOO					-0.0780762	nonEVOO	0.00673625	VOO					-0.0867336	nonEVOO	-0.03133	VOO									0.61611	UNC			-0.11161	nonEVOO	-0.0127131	VOO
217	VOO	0	0	2.03333	0.325554	nonEVOO	-0.0567884	VOO									0.463235	UNC			0.225533	nonEVOO	-0.0217297	VOO					0.240117	nonEVOO	0.00535327	VOO					0.292325	nonEVOO	-0.0732793	VOO									0.514499
218	VOO	0	0	2	0.120147	nonEVOO	0.031487	VOO									0.642679	UNC			0.276478	nonEVOO	-0.0327513	VOO					0.108578	nonEVOO	0.0737398	VOO					0.252205	nonEVOO	0.04163	VOO					0.135861	nonEVOO	0.0124898	VOO
219	VOO	1.6	0	1	0.0905849	nonEVOO	-0.150485	VOO					0.260916	nonEVOO	0.0662892	VOO									0.480019	UNC			0.248359	nonEVOO	-0.0885451	VOO					0.110778	nonEVOO	-0.0855491	VOO					0.235676	nonEVOO	-0.0782399	VOO
220	VOO	0	1.5	1.4	0.384427	nonEVOO	0.187478	VOO					0.276833	nonEVOO	0.382117	VOO					0.411148	UNC							0.379489	UNC							0.390771	UNC							0.291249	nonEVOO	0.240157	VOO
221	VOO	2.6	0	0	0.293269	nonEVOO	0.259099	VOO					0.221136	nonEVOO	0.276879	VOO					0.292653	nonEVOO	0.0673642	VOO									0.383378	UNC			0.306534	nonEVOO	0.211733	VOO					0.174509	nonEVOO	0.237974	VOO
222	VOO	2.16667	0	0	0.480227	UNC							0.520085	UNC							0.296502	nonEVOO	0.115807	VOO									0.658805	EVOO			0.499752	UNC							0.465789	UNC
223	VOO	0	0	1.13333	0.367278	nonEVOO	0.19077	VOO									0.499219	UNC			0.403606	UNC							0.39032	UNC							0.419801	UNC											0.440837
224	VOO	2.2125	2.28333	0	0.291627	nonEVOO	0.102029	VOO					0.355173	nonEVOO	0.178259	VOO									0.479314	UNC			0.293141	nonEVOO	0.21764	VOO					0.317068	nonEVOO	0.0946824	VOO					0.317683	nonEVOO	0.218041	VOO
225	VOO	0	0	1.7875	0.179904	nonEVOO	0.0469964	VOO					0.385969	nonEVOO	0.0267027	VOO					0.371042	nonEVOO	0.0153263	VOO					0.205368	nonEVOO	0.0908896	VOO									0.497204	UNC			0.319031	nonEVOO	-0.0179937	VOO
226	VOO	1.425	0	2.45	0.388283	nonEVOO	-0.137955	VOO					0.379545	nonEVOO	-0.155084	VOO					0.347765	nonEVOO	-0.248669	VOO					0.469105	UNC							0.403336	UNC							0.367884	nonEVOO	-0.210594	VOO
227	VOO	0	0	1.77					0.595931	EVOO			0.550492	UNC							0.531706	UNC							0.491767	UNC											0.551958	UNC			0.517304	UNC
228	VOO	2.16667	0	0	0.0179882	nonEVOO	-0.0761428	VOO					0.0217216	nonEVOO	0.143735	VOO									0.0936729	nonEVOO	-0.067436	VOO	0.0487721	nonEVOO	-0.0823273	VOO					0.094465	nonEVOO	-0.0704931	VOO									-0.0915793
229	VOO	2.2	0	0	0.00015071	nonEVOO	0.168017	VOO									-0.0140658	nonEVOO	0.240074	VOO	-0.0612225	nonEVOO	0.0160604	VOO					-0.00884804	nonEVOO	0.0573282	VOO					-0.0267902	nonEVOO	0.115863	VOO									-0.00838885
230	VOO	1.55	0	1.525	0.133686	nonEVOO	0.0940042	VOO									0.248047	nonEVOO	0.156532	VOO	0.0249046	nonEVOO	0.149752	VOO					0.00335166	nonEVOO	0.111542	VOO					0.102049	nonEVOO	0.158414	VOO									0.206792
231	VOO	1.54	0	0					0.341616	nonEVOO	0.226848	VOO	0.174692	nonEVOO	0.0360417	VOO					0.11137	nonEVOO	0.241643	VOO					0.141119	nonEVOO	0.13212	VOO					0.155674	nonEVOO	0.13098	VOO									0.328908
232	VOO	1.8	0	0.8	-0.207612	nonEVOO	-0.126644	VOO									-0.167041	nonEVOO	0.109213	VOO	-0.266019	nonEVOO	-0.0359885	VOO					-0.0884338	nonEVOO	-0.238607	VOO					-0.104758	nonEVOO	-0.210313	VOO									-0.213568
233	VOO	2.13333	0	0	0.0711462	nonEVOO	0.146787	VOO									0.0732518	nonEVOO	0.31904	VOO	0.0910772	nonEVOO	0.119154	VOO					0.0578661	nonEVOO	0.115752	VOO					0.101309	nonEVOO	0.118616	VOO									0.0542092
234	VOO	2.25	0	2.04167					0.19803	nonEVOO	-0.00419462	VOO	0.201244	nonEVOO	-0.00842303	VOO					0.0938017	nonEVOO	-0.113336	VOO					0.122938	nonEVOO	-0.00169894	VOO					0.14834	nonEVOO	-0.0536253	VOO									0.295616
235	VOO	1.4	0	0	-0.129576	nonEVOO	0.0800754	VOO									-0.246794	nonEVOO	0.255081	VOO	-0.134234	nonEVOO	0.0565076	VOO					-0.166455	nonEVOO	-0.00176433	VOO					-0.140291	nonEVOO	0.0396922	VOO									-0.30216
236	VOO	1.9	0	0	0.177771	nonEVOO	-0.00792676	VOO									0.28575	nonEVOO	0.213006	VOO	0.17146	nonEVOO	-0.00135756	VOO					0.188325	nonEVOO	-0.0397608	VOO					0.164014	nonEVOO	-0.0116273	VOO									0.189376
237	VOO	0	0	1.35					0.0229696	nonEVOO	-0.0125838	VOO	-0.403745	nonEVOO	-0.168296	VOO					-0.333256	nonEVOO	0.112067	VOO					-0.26221	nonEVOO	0.110264	VOO					-0.188192	nonEVOO	0.0419638	VOO									-0.298741
238	VOO	1.45	0	0	0.169305	nonEVOO	-0.0812291	VOO									-0.0302596	nonEVOO	0.207726	VOO	0.243806	nonEVOO	0.00233439	VOO					0.160198	nonEVOO	0.00948098	VOO					0.182153	nonEVOO	-0.0506605	VOO									0.0183975
239	VOO	0	0	2.3					0.213766	nonEVOO	0.55798	LOO	0.0831406	nonEVOO	0.256786	VOO					0.121519	nonEVOO	0.262532	VOO					0.0656954	nonEVOO	0.310892	VOO					0.125255	nonEVOO	0.334708	VOO									0.214843
240	VOO	0	0	1.825					0.192966	nonEVOO	0.19254	VOO	-0.000132948	nonEVOO	0.239767	VOO					0.0733623	nonEVOO	0.0482091	VOO					0.0891431	nonEVOO	0.0529605	VOO					0.103268	nonEVOO	0.0974752	VOO									0.0864383
241	VOO	0	2.5625	0					-0.0942202	nonEVOO	0.586964	LOO	-0.134169	nonEVOO	0.304173	VOO					-0.0639392	nonEVOO	0.119519	VOO					-0.142992	nonEVOO	0.307306	VOO									-0.119204	nonEVOO	0.575376	LOO	-0.12917	nonEVOO	0.209114	VOO
242	VOO	0	0	1.8					0.161839	nonEVOO	0.797689	LOO	0.0410912	nonEVOO	0.192694	VOO					-0.105994	nonEVOO	-0.00630799	VOO					-0.0684223	nonEVOO	-0.0254767	VOO									0.114709	nonEVOO	0.7208	LOO	0.0324398	nonEVOO	1.70469e-05	VOO
243	VOO	1.9	0	0					0.100269	nonEVOO	0.0595998	VOO	-0.081827	nonEVOO	0.043722	VOO					0.0188919	nonEVOO	-0.0109711	VOO					0.00832763	nonEVOO	-0.0592766	VOO									0.0331314	nonEVOO	0.114694	VOO	-0.0920344	nonEVOO	0.0198584	VOO
244	VOO	1.53333	0	1.5875	0.0877865	nonEVOO	0.0181032	VOO					0.0901657	nonEVOO	-0.0770975	VOO					0.07112	nonEVOO	0.0125441	VOO					0.119677	nonEVOO	0.0260375	VOO									0.30764	nonEVOO	0.117093	VOO	0.033751	nonEVOO	0.00165293	VOO
245	VOO	0	0	1.7875					0.225792	nonEVOO	0.357434	VOO	0.093117	nonEVOO	0.0776134	VOO					0.0205069	nonEVOO	0.247721	VOO					0.12313	nonEVOO	0.191695	VOO									0.187864	nonEVOO	0.328633	VOO	0.100031	nonEVOO	0.100935	VOO
246	VOO	0	0	1.1					0.14351	nonEVOO	0.237444	VOO	0.0313593	nonEVOO	-0.00910783	VOO					0.08009	nonEVOO	0.0675935	VOO					0.0344136	nonEVOO	0.0231881	VOO									0.221849	nonEVOO	0.314245	VOO	0.0185567	nonEVOO	0.104721	VOO
247	VOO	1.8625	0	0					0.240643	nonEVOO	0.283488	VOO	0.141307	nonEVOO	0.247314	VOO					0.135217	nonEVOO	0.0744134	VOO					0.192226	nonEVOO	0.0899999	VOO									0.167023	nonEVOO	0.211942	VOO	0.198342	nonEVOO	0.222991	VOO
248	VOO	2	0	1.7	-0.0223224	nonEVOO	0.0619831	VOO					0.0165562	nonEVOO	0.337091	VOO					-0.0243992	nonEVOO	0.258483	VOO					-0.00509995	nonEVOO	0.200933	VOO									-0.0595581	nonEVOO	0.15886	VOO	0.0450846	nonEVOO	0.241697	VOO
249	VOO	1.2	2	0					0.341196	nonEVOO	0.445641	VOO	0.0274236	nonEVOO	0.237783	VOO					0.293738	nonEVOO	-0.0380285	VOO					0.119752	nonEVOO	0.0985139	VOO									0.335005	nonEVOO	0.449127	VOO	0.036799	nonEVOO	0.0718036	VOO
250	VOO	1.8	0	0	-0.390703	nonEVOO	0.134326	VOO					-0.243007	nonEVOO	0.156943	VOO					-0.320424	nonEVOO	0.0294386	VOO									-0.0622357	nonEVOO	0.859491	LOO	-0.37676	nonEVOO	0.184959	VOO					-0.284767	nonEVOO	0.167565	VOO
251	VOO	1.2	0	0	-0.00169441	nonEVOO	-0.0260485	VOO					-0.119513	nonEVOO	0.0252813	VOO					-0.109592	nonEVOO	0.00413388	VOO									-0.0484197	nonEVOO	-0.201821	VOO	-0.0613623	nonEVOO	-0.0198039	VOO					-0.058785	nonEVOO	-0.0984803	VOO
252	VOO	2.1	0	0	-0.210853	nonEVOO	0.266151	VOO					-0.121456	nonEVOO	0.245067	VOO					-0.196073	nonEVOO	0.241554	VOO									-0.378965	nonEVOO	0.215105	VOO	-0.217811	nonEVOO	0.277412	VOO					-0.109276	nonEVOO	0.227579	VOO
253	VOO	0	0	1.98333	0.226192	nonEVOO	0.0463536	VOO					0.284843	nonEVOO	-0.106859	VOO					0.136226	nonEVOO	-0.0409143	VOO									0.26485	nonEVOO	-0.0242172	VOO	0.234979	nonEVOO	0.0418829	VOO					0.25834	nonEVOO	-0.0213934	VOO
254	VOO	1.2	1.2	1.2	-0.0294918	nonEVOO	-0.0817731	VOO					-0.0598269	nonEVOO	0.0481184	VOO					-0.0109068	nonEVOO	-0.0489602	VOO									0.0977267	nonEVOO	-0.0486648	VOO	-0.0411005	nonEVOO	-0.0688626	VOO					-0.0658088	nonEVOO	-0.00236565	VOO
255	VOO	2.6	0	0	0.19814	nonEVOO	-0.0340027	VOO					0.226146	nonEVOO	0.156754	VOO					0.0615036	nonEVOO	0.0316603	VOO									0.180659	nonEVOO	0.00832167	VOO	0.196662	nonEVOO	-0.0036929	VOO					0.183117	nonEVOO	0.0911043	VOO
256	VOO	2.3	0	2.3	0.205796	nonEVOO	0.0106606	VOO					0.184533	nonEVOO	0.273142	VOO					0.180297	nonEVOO	0.0718991	VOO									0.306055	nonEVOO	0.17631	VOO	0.125906	nonEVOO	-0.00791079	VOO					0.142633	nonEVOO	0.13459	VOO
257	VOO	1.3	0	1.86667	0.206403	nonEVOO	0.0489131	VOO					0.260365	nonEVOO	0.231594	VOO					0.231855	nonEVOO	0.0409614	VOO									0.232603	nonEVOO	0.103551	VOO	0.226867	nonEVOO	0.0703446	VOO					0.246055	nonEVOO	0.0958256	VOO
258	VOO	1.7	0	0	-0.0410294	nonEVOO	0.0546356	VOO					-0.0261042	nonEVOO	-0.110764	VOO									-0.140031	nonEVOO	0.941085	LOO	0.0374172	nonEVOO	0.0185855	VOO					-0.0329508	nonEVOO	0.0370917	VOO					0.000972837	nonEVOO	-0.110138	VOO
259	VOO	2.7	0	1	0.020639	nonEVOO	0.0229604	VOO					0.0990663	nonEVOO	0.0707671	VOO									0.0213768	nonEVOO	-0.0468055	VOO	0.10678	nonEVOO	-0.0845381	VOO					0.0652484	nonEVOO	-0.00291646	VOO					0.00210655	nonEVOO	-0.0081431	VOO
260	VOO	0	1.36667	2.13333	0.088446	nonEVOO	0.00549442	VOO					0.0156051	nonEVOO	-0.11276	VOO									0.260809	nonEVOO	-0.152135	VOO	0.0989521	nonEVOO	-0.0701848	VOO					0.230515	nonEVOO	0.00933728	VOO					-0.0330243	nonEVOO	-0.0458599	VOO
261	VOO	0	0	1.9625	0.18404	nonEVOO	0.168986	VOO					0.126187	nonEVOO	0.173843	VOO									0.221637	nonEVOO	0.275344	VOO	0.141636	nonEVOO	0.124414	VOO					0.128879	nonEVOO	0.137886	VOO					0.0635402	nonEVOO	0.154669	VOO
262	VOO	2.46	0	0	0.127138	nonEVOO	0.0429348	VOO					-0.0100774	nonEVOO	0.0729745	VOO									0.17379	nonEVOO	-0.00604317	VOO	0.0306777	nonEVOO	-0.00432587	VOO					0.0771335	nonEVOO	0.0590621	VOO					-0.000452578	nonEVOO	0.0600449	VOO
263	VOO	2.08333	0	1.86667	0.259136	nonEVOO	0.0258217	VOO					0.259361	nonEVOO	0.134692	VOO									0.302999	nonEVOO	0.0281016	VOO	0.18668	nonEVOO	-0.0119896	VOO					0.24127	nonEVOO	0.0052723	VOO					0.256772	nonEVOO	0.00996128	VOO
264	VOO	2.1	0	0	0.092276	nonEVOO	0.172605	VOO									0.184827	nonEVOO	0.146851	VOO	-0.184631	nonEVOO	0.0302631	VOO					-0.0105234	nonEVOO	-0.0254211	VOO					0.105059	nonEVOO	0.172909	VOO					-0.00185135	nonEVOO	0.209489	VOO
265	VOO	1.68333	0	0					0.0476159	nonEVOO	1.21179	LOO	0.010184	nonEVOO	-0.12734	VOO					-0.0337694	nonEVOO	-0.11594	VOO					0.0549112	nonEVOO	-0.0291814	VOO					0.0167344	nonEVOO	-0.0782317	VOO					-0.000104725	nonEVOO	0.016256	VOO
266	VOO	1.89	0	0	-0.043061	nonEVOO	-0.0852243	VOO					0.184774	nonEVOO	-0.0109431	VOO					0.0172095	nonEVOO	0.076121	VOO					0.0568053	nonEVOO	-0.0567495	VOO					0.0147365	nonEVOO	-0.0969024	VOO					0.152177	nonEVOO	-0.0131128	VOO
267	VOO	1.7	0	0	0.224096	nonEVOO	0.0191828	VOO					0.150236	nonEVOO	-0.205623	VOO					0.159165	nonEVOO	0.0729685	VOO									0.577208	EVOO			0.175834	nonEVOO	0.00848892	VOO					0.160028	nonEVOO	0.00226563	VOO
268	VOO	0	0	1.275	0.10029	nonEVOO	-0.00764591	VOO									0.18826	nonEVOO	-0.169442	VOO	-0.00297797	nonEVOO	0.0287863	VOO					0.131833	nonEVOO	0.0581009	VOO					0.0915149	nonEVOO	-0.0276953	VOO					0.0465067	nonEVOO	-0.0214473	VOO
269	VOO	0	0	2.2	0.0114758	nonEVOO	-0.0680946	VOO					0.00407788	nonEVOO	-0.0919502	VOO					0.172755	nonEVOO	-0.151453	VOO					0.0810809	nonEVOO	-0.0953569	VOO					0.00992513	nonEVOO	-0.0919713	VOO					0.0306955	nonEVOO	-0.0813504	VOO
270	VOO	1.2375	0	0	-0.0701011	nonEVOO	0.0329521	VOO					-0.141569	nonEVOO	0.0844879	VOO					-0.115369	nonEVOO	0.0240504	VOO					0.0139936	nonEVOO	-0.100931	VOO					-0.0257207	nonEVOO	-0.0333287	VOO					-0.130039	nonEVOO	-0.125055	VOO
271	VOO	0	3.25	2.225	0.0490311	nonEVOO	0.163245	VOO					0.119221	nonEVOO	0.201945	VOO					-0.0130343	nonEVOO	-0.0346177	VOO					0.0254384	nonEVOO	0.238898	VOO					0.0642202	nonEVOO	0.111739	VOO					0.0471405	nonEVOO	0.0658099	VOO
272	VOO	2.48333	0	0	0.171165	nonEVOO	0.13535	VOO					0.127519	nonEVOO	-0.225099	VOO					0.147271	nonEVOO	0.129596	VOO									0.750986	EVOO			0.174994	nonEVOO	0.156703	VOO					0.155297	nonEVOO	0.194449	VOO
273	VOO	0	0	2.3	0.235765	nonEVOO	-0.0250638	VOO					0.23804	nonEVOO	0.0555647	VOO									1.18146	EVOO			0.308611	nonEVOO	-0.00179744	VOO									1.08669	EVOO			0.1413	nonEVOO	0.0619639	VOO
274	VOO	1.8	0	0	0.0541851	nonEVOO	-0.0849527	VOO					-0.048103	nonEVOO	-0.00172004	VOO					0.228912	nonEVOO	-0.0907615	VOO					0.00931704	nonEVOO	0.0046162	VOO					0.110094	nonEVOO	-0.121301	VOO					-0.0761921	nonEVOO	0.011546	VOO
275	VOO	0	0	2.0375	0.175194	nonEVOO	0.0665943	VOO					0.207448	nonEVOO	0.174211	VOO					0.189507	nonEVOO	-0.0243106	VOO					0.126134	nonEVOO	0.0631069	VOO					0.207718	nonEVOO	0.0700972	VOO					0.201285	nonEVOO	0.0166682	VOO
276	VOO	1.7	0	1.5	0.190073	nonEVOO	-0.127046	VOO					0.15198	nonEVOO	0.00895089	VOO					0.256035	nonEVOO	-0.102765	VOO					0.239346	nonEVOO	-0.0965234	VOO									0.865064	EVOO			0.283312	nonEVOO	-0.270493	VOO
277	VOO	1.875	1.85	1.7	0.22794	nonEVOO	-0.0417784	VOO									0.358481	nonEVOO	0.0164063	VOO	0.237529	nonEVOO	-0.0754634	VOO					0.223281	nonEVOO	-0.14883	VOO					0.20085	nonEVOO	-0.037177	VOO					0.161797	nonEVOO	0.0252736	VOO
278	VOO	0	1.98333	1.83333	0.035862	nonEVOO	-0.096298	VOO					0.0803293	nonEVOO	0.0461039	VOO					0.0959051	nonEVOO	-0.0626418	VOO					0.145245	nonEVOO	-0.0724364	VOO					0.0358071	nonEVOO	-0.0711026	VOO					0.0652472	nonEVOO	-0.0457411	VOO
279	VOO	2.53333	0	0	0.178234	nonEVOO	-0.0796377	VOO					-0.0197234	nonEVOO	0.0475936	VOO					-0.0111925	nonEVOO	0.0219737	VOO					0.0407903	nonEVOO	-0.0685858	VOO					0.190025	nonEVOO	-0.00859678	VOO					-0.035492	nonEVOO	0.0115387	VOO
280	VOO	2.5	0	0	0.0800718	nonEVOO	0.0752453	VOO					-0.000105321	nonEVOO	0.321638	VOO					-0.0396932	nonEVOO	0.213488	VOO					0.0983411	nonEVOO	0.080116	VOO					0.0440166	nonEVOO	0.0293106	VOO					0.027012	nonEVOO	0.185938	VOO
281	VOO	0	0	2.46667	0.185253	nonEVOO	-0.103192	VOO					0.167107	nonEVOO	0.116375	VOO					0.130106	nonEVOO	-0.135306	VOO					0.117104	nonEVOO	-0.00754696	VOO					0.173788	nonEVOO	-0.0722549	VOO					0.238424	nonEVOO	-0.066806	VOO
282	VOO	0	0	2.0125	0.192708	nonEVOO	0.101559	VOO					0.29533	nonEVOO	0.234182	VOO					0.287174	nonEVOO	0.0662488	VOO					0.23029	nonEVOO	0.10352	VOO					0.213502	nonEVOO	0.0661822	VOO					0.240104	nonEVOO	0.186758	VOO
283	VOO	0	0	1.8	0.26142	nonEVOO	0.0615885	VOO					0.370032	nonEVOO	0.0172431	VOO					0.274388	nonEVOO	0.036516	VOO									0.529899	EVOO			0.300015	nonEVOO	0.0347678	VOO					0.26232	nonEVOO	0.0415811	VOO
284	VOO	2.66667	0	2.18333	0.00650477	nonEVOO	-0.00183597	VOO									-0.157732	nonEVOO	-0.180363	VOO	-0.0448633	nonEVOO	-0.0343547	VOO					0.00467449	nonEVOO	-0.0134319	VOO					-0.0214634	nonEVOO	-0.0824941	VOO					-0.0240552	nonEVOO	0.032242	VOO
285	VOO*	1.63333	0	1.61667	0.170055	nonEVOO	0.0925566	VOO					0.263193	nonEVOO	0.218365	VOO									0.597597	UNC			0.161294	nonEVOO	0.147318	VOO									0.268141	nonEVOO	0.743923	LOO	0.318481	nonEVOO	0.0195421	VOO
286	VOO*	2.1	2.1	2	0.041799	nonEVOO	0.221004	VOO					0.0468387	nonEVOO	0.477482	UNC									-0.210343	nonEVOO	0.652893	LOO	0.0468116	nonEVOO	0.315831	VOO					0.00909704	nonEVOO	0.246286	VOO					0.0627486	nonEVOO	0.397886	VOO
287	VOO*	0	1.13333	1.51667					1.0024	EVOO			0.834338	UNC							0.77054	UNC											0.840789	EVOO			0.743539	UNC							0.810818	UNC
288	VOO*	0	0	1.6					0.507816	EVOO			0.0995041	nonEVOO	-0.016754	VOO					0.196125	nonEVOO	-0.0858769	VOO					0.242767	nonEVOO	0.0157942	VOO									0.432239	UNC			0.0831482	nonEVOO	0.0285237	VOO
289	VOO*	0	1.7	0					0.562001	EVOO			0.0366067	nonEVOO	0.262548	VOO					0.0786811	nonEVOO	-0.0374143	VOO					-0.00363439	nonEVOO	0.0197191	VOO									0.445801	UNC			-0.00699919	nonEVOO	-0.00143319	VOO
290	VOO*	2.575	0	0	0.322862	nonEVOO	-0.0342382	VOO					0.301055	nonEVOO	0.131442	VOO					0.311318	nonEVOO	-0.0226649	VOO					0.327305	UNC							0.295195	nonEVOO	-0.037575	VOO					0.334184	nonEVOO	0.041409	VOO
291	VOO*	2.2	0	0	0.146605	nonEVOO	0.086989	VOO									0.084554	nonEVOO	0.0496369	VOO	0.0249167	nonEVOO	0.0490323	VOO					0.136664	nonEVOO	-0.0520793	VOO					0.108179	nonEVOO	0.100573	VOO									0.175722
292	VOO*	1.2	0	1.7	0.147581	nonEVOO	0.213701	VOO					0.0490371	nonEVOO	-0.0203146	VOO					0.256415	nonEVOO	0.00836572	VOO					-0.00629759	nonEVOO	0.125394	VOO					0.0989423	nonEVOO	0.27697	VOO					0.0747524	nonEVOO	-0.00938013	VOO
293	VOO*	0	0	1.8875	-0.0258028	nonEVOO	-0.113119	VOO									0.251758	nonEVOO	7.59959e-05	VOO	-0.0623706	nonEVOO	-0.17067	VOO					0.0717558	nonEVOO	0.00453433	VOO					-0.0355061	nonEVOO	-0.0587447	VOO									0.138877
294	VOO*	2.13333	0	0					0.103849	nonEVOO	0.050036	VOO	0.00785121	nonEVOO	0.167349	VOO					-0.0178517	nonEVOO	0.0364291	VOO					0.0417956	nonEVOO	-0.044098	VOO									0.0351233	nonEVOO	0.078061	VOO	0.0405723	nonEVOO	0.0743102	VOO
295	VOO*	1.8	0	0	0.0282813	nonEVOO	-0.20952	VOO					-0.0482942	nonEVOO	-0.0942472	VOO					-0.0909616	nonEVOO	-0.12387	VOO									0.0572812	nonEVOO	-0.2231	VOO	0.0160923	nonEVOO	-0.257984	VOO					-0.126933	nonEVOO	-0.150881	VOO
296	VOO*	0	0	1.6	0.219224	nonEVOO	-0.0217538	VOO					0.196107	nonEVOO	0.11098	VOO					0.199387	nonEVOO	-0.141219	VOO									0.17298	nonEVOO	0.19945	VOO	0.27642	nonEVOO	-0.0213667	VOO					0.280854	nonEVOO	-0.0465529	VOO
297	VOO*	2.3	0	0	0.148363	nonEVOO	-0.120058	VOO					0.027045	nonEVOO	-0.114308	VOO					0.0934524	nonEVOO	-0.145314	VOO									0.235742	nonEVOO	-0.248793	VOO	0.0846688	nonEVOO	-0.153722	VOO					0.0210215	nonEVOO	-0.218807	VOO
298	VOO*	2.3	0	0	0.0884261	nonEVOO	-0.161785	VOO					0.0190729	nonEVOO	-0.310453	VOO									-0.25121	nonEVOO	-0.12021	VOO	-0.0048728	nonEVOO	-0.11989	VOO					0.055514	nonEVOO	-0.171401	VOO					-0.0344105	nonEVOO	-0.173192	VOO
299	VOO*	0	0	1.625	0.106223	nonEVOO	0.110949	VOO					0.141024	nonEVOO	0.197312	VOO									0.307629	nonEVOO	0.195131	VOO	0.266194	nonEVOO	0.135862	VOO					0.0721509	nonEVOO	0.136836	VOO					0.138194	nonEVOO	0.149785	VOO
300	VOO*	0	0	1.2	0.0434326	nonEVOO	-0.117137	VOO					-0.096478	nonEVOO	-0.0255271	VOO									0.161018	nonEVOO	-0.179062	VOO	0.0206286	nonEVOO	-0.122486	VOO					0.0569289	nonEVOO	-0.108797	VOO					-0.13217	nonEVOO	-0.0799688	VOO
301	VOO*	0	0	1.9	0.0290194	nonEVOO	-0.0349395	VOO					-0.00629312	nonEVOO	0.0238139	VOO					0.00475296	nonEVOO	-0.0156438	VOO									0.584869	EVOO			0.0703303	nonEVOO	-0.0824473	VOO					0.0548167	nonEVOO	-0.120932	VOO
				Table S1. Classification results for every virgin olive oil sample at the seven random sets: commercial category assigned by the panel tests, predicted value (PV) and predicted category (PC) for the cross-calidation (CV) of each binary model (EVOO/non-EVOO and VOO/LOO) and for the external validation of the whole classification strategy.
				EVOO	Extra virgin olive oil category
				VOO	Virgin olive oil category
				LOO	Lampante olive oil category
				*	Reassessed samples because agreement among panels was not reached at first
					Misclassified samples are reported in bold.
[truncated: 11 more columns]

## Sheet: TABLE S2
	a) Global alignment	b) Alignment “per batch”
PCA(n=301)	4 Principal components, 38.8% explained variance	4 Principal components, 39.4% explained variance
EVOO/non-EVOO PLS-DA (n=301)	Nº of latent variables: 8	Nº of latent variables: 7
	RMSEcv: 0.3425	RMSEcv: 0.3346
	Q2: 0.445	Q2: 0.476
	ANOVA p.value <0.05	ANOVA p.value <0.05
	Correct classification:	Correct classification:
	EVOO: 96.72%	EVOO: 96.72%
	Non-EVOO: 97.77%	Non-EVOO: 98.88%
	Total: 97.34%	Total: 98.01%
VOO/LOO PLS-DA (n=179)	Nº of latent variables: 8	Nº of latent variables: 7
	RMSEcv: 0.2995	RMSEcv: 0.2929
	Q2: 0.472	Q2: 0.554
	ANOVA p.value <0.05	ANOVA p.value <0.05
	Correct classification:	Correct classification:
	VOO: 100%	VOO: 98.59%
	LOO: 98.59%	LOO: 100%
	Total: 99.44%	Total: 99.44%
A classification threshold of 0.5 has been applied here in order to compare the classification results of both models.
Table S2. Comparison between alignment approaches: a) Global alignment and b) Alignment "per batch" through PCA and PLS-DA outcomes.
PV	Predicted values
RMSEcv	Root mean square error of cross-validation
Q2	Predictive power
EVOO	Extra virgin olive oil category
VOO	Virgin olive oil category
LOO	Lampante olive oil category

## Sheet: Figure S1
				Figure S1. Inter-day (a) and intra-day (b) repeatability plot for the in-house validation of the analytical outcome.
